# Supplementary material for: FIBER: enabling flexible retrieval of electronic health records data for clinical predictive modeling
Source: JAMIA Open. 2021 Aug 2;4(3):ooab048. doi: 10.1093/jamiaopen/ooab048 (PMC8327378; doi:10.1093/jamiaopen/ooab048)
Supplement: ooab048_Supplementary_Data [file ooab048_supplementary_data.zip]

Archive with 2 entries (2 files):
- APPENDIX I.docx
- APPENDIX II.docx
